# Supplementary material for: Optical genome mapping unveils hidden structural variants in neurodevelopmental disorders
Source: Sci Rep. 2024 May 16;14:11239. doi: 10.1038/s41598-024-62009-y (PMC11099145; doi:10.1038/s41598-024-62009-y)
Supplement: Supplementary file 1 — Supplementary Tables. [file 41598_2024_62009_MOESM1_ESM.xlsx]

## Sheet: Suppl Table 1
Supplementary Table 1: Study participants and demographics
Sample	Family	Type	HG	Family relation	Affection status	Sex	Race/ethnicity	Phenotype
FIN1-1	FIN1	TRIO	hg38/grch38	Father	Unaffected	M	Finnish European	NA
FIN1-2	FIN1	TRIO	hg38/grch38	Mother	Unaffected	F	Finnish European	NA
FIN1-3	FIN1	TRIO	hg38/grch38	Proband	Affected	M	Finnish European	Intellectual disability (ID), developmental delay, speech delay, brain MRI, EEG, metabolic screen normal
FIN25	FIN25	SINGLE	hg38/grch38	Proband	Affected	F	Finnish European	Moderate ID, delayed motor and speech development, learnt to walk at 2y 3 mo, brain MRI normal, EEG normal, metabolic screen normal
FIN30-3	FIN30	FAMILY	hg38/grch38	Proband	Affected	F	Finnish European	ID, syndromic facial features, meningeoma operated 2x, otherwise brain MRI normal.
FIN30-4	FIN30	FAMILY	hg38/grch38	Sister	Affected	F	Finnish European	ID and schizoid phenotype without dysmorphism
FIN30-5	FIN30	FAMILY	hg38/grch38	Sister	Affected	F	Finnish European	ID and schizoid phenotype without dysmorphism
FIN32	FIN32	SINGLE	hg38/grch38	Proband	Affected	F	Finnish European	Mild ID, shy
FIN44-1	FIN44	FAMILY	hg38/grch38	Mother	Unaffected	F	Finnish European	NA
FIN44-2	FIN44	FAMILY	hg38/grch38	Sister	Unaffected	F	Finnish European	NA
FIN44-3	FIN44	FAMILY	hg38/grch38	Proband	Affected	M	Finnish European	Mild-moderate ID, normal growth, and dysmorphic facial features with prominent supraorbital ridges, deep set eyes, short philtrum, and prominent chin. Brain MRI:corpus callosum hypoplasia, mild cortical atrophy
FIN44-4	FIN44	FAMILY	hg38/grch38	Brother	Affected	M	Finnish European	Mild-moderate ID, normal growth, and dysmorphic facial features with prominent supraorbital ridges, deep set eyes, short philtrum, and prominent chin. Brain MRI:corpus callosum hypoplasia, mild cortical atrophy
FIN51	FIN51	SINGLE	hg38/grch38	Proband	Affected	M	Finnish European	Severe ID, cramps at 2-3 years of age
FIN54	FIN54	SINGLE	hg38/grch38	Proband	Affected	M	Finnish European	ID, porencephaly, never walked, epilepsy, slender fingers, small testes
FIN57	FIN57	SINGLE	hg38/grch38	Proband	Affected	F	Finnish European	Moderate-severe ID, height 147 cm (- 2SD), never learnt to walk, tetraplegia spastica, epilepsy, absence seizures, unclear speech, wide mouth, thick lips, widely spaced upper incisors, small chin
FIN83	FIN83	SINGLE	hg38/grch38	Proband	Affected	F	Finnish European	ID, congenital nystagmus, shy, enuresis, EEG normal
FIN58	FIN58	SINGLE	hg38/grch38	Proband	Affected	F	Finnish European	Profound ID, no speech, behavioural issues, hypertelorism, large low-set ears, broad nose, thin upper lip, strabismus, absence seizures, severe obsessions
FIN45	FIN45	SINGLE	hg38/grch38	Proband	Affected	F	Finnish European	Profound ID, large head, no speech, unable to sit or walk, hypsarrythmia, epilepsy started at 6 mo of age, infantile spasms
FIN64	FIN64	TRIO	hg38/grch38	Proband	Affected	M	Finnish European	Polyhydramnion, neonatal hypoglycemia, hypocalcemia, EEG: hypsarrythmia, never walked, tetraplegia dystonica, speech fluent, myopia -10 D, long eye lashes
FIN64-1	FIN64	TRIO	hg38/grch38	Father	Unaffected	M	Finnish European	NA
FIN64-2	FIN64	TRIO	hg38/grch38	Mother	Unaffected	F	Finnish European	NA
FIN-ID8	FIN-ID8	SINGLE	hg38/grch38	Proband	Affected	F	Finnish European	Moderate ID, short philtrum, long and dysmorphic fingers (4 finger short on the left, 5 fingers long) and slender habitus. Epilepsy explained by GRIN2A (her + her father).
FINLIS16-2	FINLIS16	DUO	hg38/grch38	Mother	Unaffected	F	Finnish European	NA
FINLIS16-3	FINLIS16	DUO	hg38/grch38	Proband	Affected	M	Finnish European	Congenital Bilateral Perisylvian Syndrome
FIN109-1	FIN109	TRIO	hg38/grch38	Father	Unaffected	M	Finnish European	NA
FIN109-2	FIN109	TRIO	hg38/grch38	Mother	Unaffected	F	Finnish European	NA
FIN109-3	FIN109	TRIO	hg38/grch38	Proband	Affected	M	Finnish European	Profound ID, heavy panting fits, Landau-Kleffner syndrome, epileptic enkephalopathy, self-aggressive behaviour
FIN-AIC3-3	FIN-AIC3	SINGLE	hg38/grch38	Proband	Affected	F	Finnish European	Aicardi syndrome
FINLIS20-1	FINLIS20	TRIO	hg38/grch38	Father	Unaffected	M	Finnish European	NA
FINLIS20-2	FINLIS20	TRIO	hg38/grch38	Mother	Unaffected	F	Finnish European	NA
FINLIS20-3	FINLIS20	TRIO	hg38/grch38	Proband	Affected	M	Finnish European	Congenital Bilateral Perisylvian Syndrome
FIN110-1	FIN110	TRIO	hg38/grch38	Father	Unaffected	M	Finnish European	NA
FIN110-2	FIN110	TRIO	hg38/grch38	Mother	Unaffected	F	Finnish European	NA
FIN110-3	FIN110	TRIO	hg38/grch38	Proband	Affected	M	Finnish European	Mild ID, macrocephaly +4SD, broad forehead, triangular face, behavioural problems, MRI normal, CT septum pellucidum cyst
FIN113-1	FIN113	TRIO	hg38/grch38	Father	Unaffected	M	Finnish European	NA
FIN113-2	FIN113	TRIO	hg38/grch38	Mother	Unaffected	F	Finnish European	NA
FIN113-3	FIN113	TRIO	hg38/grch38	Proband	Affected	F	Finnish European	Severe ID, myopia, cataract, muscular hypotonia, epilepsia, poor speech, lordosis, drooling, peculiar gait, brain MRI shows hypoplastic corpus callosum and dilated ventricles
FIN114-1	FIN114	DUO	hg38/grch38	Mother	Unaffected	F	Finnish European	NA
FIN114-2	FIN114	DUO	hg38/grch38	Proband	Affected	F	Finnish European	Profound ID, no speech, epilepsy, ataxia, meningeoma oerated at 40 years of age, aggressive bursts
FIN-ID10-1	FIN-ID10	TRIO	hg38/grch38	Father	Unaffected	M	Finnish European	NA
FIN-ID10-2	FIN-ID10	TRIO	hg38/grch38	Mother	Unaffected	F	Finnish European	NA
FIN-ID10-3	FIN-ID10	TRIO	hg38/grch38	Proband	Affected	F	Finnish European	The agenesis of the vagina and uterus and the mild Dandy-Walker variant compatible with Mayer-Rokitansky syndrome, see Järvelä et al Hum Genet 2021 Suppl for the rest of the phenotype
FIN70-1	FIN70	DUO	hg38/grch38	Proband	Affected	M	Finnish European	Profound ID, learnt to walk at 3 years of age, clumsiness, never learnt to speak, high forehead, large ears, short stature, short fingers, short 3-4th toes
FIN70-2	FIN70	DUO	hg38/grch38	Brother	Unaffected	M	Finnish European	NA
FIN71-1	FIN71	DUO	hg38/grch38	Proband	Affected	F	Finnish European	ID, no speech, epilepsy as a child, blind, cataract, myopia, short, 4-5th fingers short, short toes and nails, dysmorphic teeth, hypoplastic lower limbs
FIN71-2	FIN71	DUO	hg38/grch38	Brother	Unaffected	M	Finnish European	NA
FIN68-3	FIN68	SINGLE	hg38/grch38	Proband	Affected	M	Finnish European	Mild ID, delayed speech development, testis retentio operata, enuresis, bicuspid aortic valve, autosomal dominant osteogenesis imperfecta
FIN78-3	FIN78	SINGLE	hg38/grch38	Proband	Affected	M	Finnish European	Mild ID, short, cleft lip and palate, behavioural problems
FIN82-3	FIN82	SINGLE	hg38/grch38	Proband	Affected	F	Finnish European	Mild ID, epicanthus, strabismus, bifid uvula, slow growth (-2.5SD), brain MRI normal, special education, shy, social phobia
FIN74-2	FIN74	SINGLE	hg38/grch38	Proband	Affected	M	Finnish European	Profound ID, encephalitis as a newborn, no epilepsy, no speech, learnt to stand at 6 years of age, athetosis, spascticity
FIN117-1	FIN117	SINGLE	hg38/grch38	Proband	Affected	M	Finnish European	Moderate-severe syndromic ID, epilepsy, large ears
FIN23-3	FIN23	SINGLE	hg38/grch38	Proband	Affected	M	Finnish European	Syndromic ID, nystagmus from birth, white matter disease in the brain, central scotoma, myopia, sensorineural deafness
FIN118-1	FIN118	TRIO	hg38/grch38	Father	Unaffected	M	Finnish European	NA
FIN118-2	FIN118	TRIO	hg38/grch38	Mother	Unaffected	F	Finnish European	NA
FIN118-3	FIN118	TRIO	hg38/grch38	Proband	Affected	M	Finnish European	Severe ID, epilepsy started at 1-2 years of age, hypotonia, large nose, thick lips, clinodaktyly, walking impaired, self-mutilation
FINLIS19-1	FINLIS19	TRIO	hg38/grch38	Father	Unaffected	M	Finnish European	NA
FINLIS19-2	FINLIS19	TRIO	hg38/grch38	Mother	Unaffected	F	Finnish European	NA
FINLIS19-3	FINLIS19	TRIO	hg38/grch38	Proband	Affected	M	Finnish European	Congenital Bilateral Perisylvian Syndrome
FIN100-3	FIN100	SINGLE	hg38/grch38	Proband	Affected	M	Finnish European	Mild ID, hypotonic from birth, learnt to walk at 18 mo of age, dysphasia and motor delay, special education, EEG normal, neurobehavioural abnormalities, autistic features, katatonia, self-mutilation
FIN104-3	FIN104	SINGLE	hg38/grch38	Proband	Affected	M	Finnish European	ID, epilepsy started as newborn, learnt to walk at 19mo of age, speaking at 3.5 years of age, sleep apnea
FIN105-3	FIN105	SINGLE	hg38/grch38	Proband	Affected	F	Finnish European	Mild ID, hypotonia, delayed psychomotor development, dyslalia, spastic hemiplegia l.dx.,Hb-F 8.5%, Dias-Logan syndrome
FIN108-1	FIN108	SIBLINGS	hg38/grch38	Proband	Affected	M	Finnish European	Moderate-severe ID, myopia, ataxia, cerebellar hypoplasia in MRI
FIN108-3	FIN108	SIBLINGS	hg38/grch38	Proband	Affected	M	Finnish European	Moderate-severe ID, myopia, ataxia, cerebellar hypoplasia in MRI
FIN115-3	FIN115	SINGLE	hg38/grch38	Proband	Affected	F	Finnish European	Severe ID, unclear speech, epilepsy, autistic traits, behavioural problems, suspected delayed myelination in MRI
FINLIS5-3	FINLIS5	SINGLE	hg38/grch38	Proband	Affected	F	Finnish European	Congenital Bilateral Perisylvian Syndrome
FINLIS7-3	FINLIS7	SINGLE	hg38/grch38	Proband	Affected	M	Finnish European	Congenital Bilateral Perisylvian Syndrome
FINLIS8-3	FINLIS8	SINGLE	hg38/grch38	Proband	Affected	M	Finnish European	Congenital Bilateral Perisylvian Syndrome
FIN66-3	FIN66	SINGLE	hg38/grch38	Proband	Affected	M	Finnish European	Developmental delay, hypotonia, dystonia tetraplegiga, MRI: polymicrogyria, Lennox-Gastaut syndrome, EEG: multifocal epileptiformic activity, speech issues, unable towalk, thoracal scoliosis
FINLIS10-3	FINLIS10	SINGLE	hg38/grch38	Proband	Affected	F	Finnish European	Congenital Bilateral Perisylvian Syndrome
FINLIS12-1	FINLIS12	SINGLE	hg38/grch38	Proband	Affected	M	Finnish European	Congenital Bilateral Perisylvian Syndrome
FIN107	FIN107	SINGLE	hg38/grch38	Proband	Affected	F	Finnish European	Mild-moderate ID, hypotonic as a newborn, walked at 2 years of age, epilepsy, strabismus, Brain CT normal
FIN124	FIN124	SINGLE	hg38/grch38	Proband	Affected	M	Finnish European	Profound ID, choreoathetotic muscular dystrophy, epilepsy, EEG and MRI are normal
FIN127	FIN127	SINGLE	hg38/grch38	Proband	Affected	F	Finnish European	ID, severe congenital malformation syndrome, macrocephaly, hydrocephalus, hypoplasia of central brain regions, cleft lip/palate, syndactyly, aplasia of fingers and toes
FIN128-2	FIN128	SINGLE	hg38/grch38	Proband	Affected	M	Finnish European	ID, epilepsy, hypotonia and dyspraxia
FIN129-3	FIN129	SINGLE	hg38/grch38	Proband	Affected	F	Finnish European	ID, microcephaly, long eyelashes, small chin, small feet, brain abnormalities

## Sheet: Suppl Table 2
Supplementary Table 2: Other genetic testing performed on the families included in the study (prior to exome sequencing and OGM)
Family	Microarray	Karyotyping
FIN1	Yes	No
FIN23	Yes	No
FIN25	Yes	No
FIN30	No	Yes
FIN32	No	No
FIN44	No	No
FIN45	No	No
FIN51	No	No
FIN54	No	No
FIN57	No	No
FIN58	No	No
FIN64	Yes	No
FIN66	Yes	No
FIN68	No	No
FIN70	No	No
FIN71	No	Yes
FIN74	No	Yes
FIN78	No	Yes
FIN82	No	Yes
FIN83	No	Yes
FIN100	No	Yes
FIN104	No	Yes
FIN105	No	No
FIN107	No	No
FIN108	No	No
FIN109	Yes	Yes
FIN110	Yes	No
FIN113	Yes	Yes
FIN114	Yes	Yes
FIN115	No	No
FIN117	No	Yes
FIN118	Yes	No
FIN124	Yes	No
FIN127	Yes	No
FIN128	Yes	Yes
FIN129	Yes	No
FINLIS5	No	Yes
FINLIS7	No	Yes
FINLIS8	No	Yes
FINLIS10	No	No
FINLIS12	No	No
FINLIS16	Yes	Yes
FINLIS19	Yes	No
FINLIS20	Yes	No
FIN-AIC3	Yes	Yes
FIN-ID10	Yes	Yes
FIN-ID8	Yes	Yes

## Sheet: Suppl Table 3
Supplementary Table 3: Molecule Stats
Category	Molecule Stats	Average	STDEV	FIN-AIC3-3	FIN-ID10-1	FIN-ID10-2	FIN-ID8	FIN1-1	FIN1-2	FIN1-3	FIN100-3	FIN104-3	FIN105-3	FIN107	FIN108-1	FIN108-3	FIN109-1	FIN109-2	FIN109-3	FIN110-1	FIN110-2	FIN110-3	FIN113-1	FIN113-2	FIN113-3	FIN114-1	FIN114-2	FIN115-3	FIN117-1	FIN118-1	FIN118-2	FIN118-3	FIN124	FIN127	FIN128-2	FIN129-3	FINLIS16-2	FINLIS16-3	FIN23-3	FIN25	FIN30-3	FIN30-4	FIN30-5	FIN32	FIN44-1	FIN44-2	FIN44-3	FIN44-4	FIN45
Input molecule stats (filtered):	Total number of molecules	2771966	357087	2312147	3195020	3223700	2673573	2745720	3189592	3139508	3029134	2995827	3204132	2591554	2719684	3368568	2768262	2261348	2368687	2500528	3079349	2802979	3156279	2770995	1852654	2886140	2864444	2796088	2595436	2842731	2988980	2966752	3206718	3182787	2481094	2940284	2493835	2501461	2592446	2527095	2735784	2452899	2897432	2471131	2599695	3099042	2324397	1362612	3037876
	Total length (Mbp)	758942	60151	742444	767008	756787	786975	781725	759369	748586	755771	759434	775925	761672	773754	778039	744161	836428	807828	749364	781014	808251	744329	728273	774947	766011	776952	786721	741357	776903	771883	784526	770973	763922	609253	771498	729563	694596	781137	739204	777551	782526	791188	776995	769882	769001	759898	343885	790500
	Average length (kbp)	277	35	321.106	240.064	234.757	294.353	284.707	238.077	238.44	249.501	253.497	242.164	293.906	284.502	230.97	268.819	369.88	341.044	299.682	253.63	288.354	235.825	262.82	418.29	265.41	271.24	281.365	285.639	273.295	258.243	264.439	240.424	240.017	245.558	262.389	292.546	277.676	301.313	292.511	284.215	319.021	273.065	314.429	296.143	248.141	326.923	252.372	260.215
	Molecule N50 (kbp)	279	38	338.442	231.964	228.355	304.153	277.32	232.953	227.98	252.017	257.412	242.768	287.682	292.263	227.16	267.116	369.699	333.857	313.265	254.986	277.205	235.345	250.001	411.293	268.05	275.722	294.261	295.009	281.528	259.362	271.054	238.118	239.996	245.363	265.749	303.917	286.216	316.729	303.542	289.65	314.687	266.432	322.933	305.796	248.102	345.783	246.62	250.385
	Label density (/100kb)	15.91	0.63	15.152	15.808	15.903	16.474	16.633	16.354	16.125	15.739	15.913	15.774	14.554	16.299	16.041	15.83	15.8	16.128	15.257	16.044	15.728	15.785	15.935	16.43	15.903	15.672	14.441	14.864	16.34	16.031	16.359	15.554	15.083	14.159	15.641	14.941	15.085	16.013	17.034	17.096	16.7	16.73	16.943	16.739	16.899	16.721	16.473	16.651
Molecules aligned to the reference:	Total number of molecules aligned	2.55702e+06	381495	2260248	3026646	3089267	2581006	2256539	2913156	2900710	2894311	2884737	3026496	2004541	2608119	3152423	2547602	2059297	2289646	2420982	2962467	2631572	3040975	2625202	1816056	2800815	2781877	2509120	2502987	2763102	2834120	2863784	2782890	2715776	1723269	2673867	2401680	2389104	2488285	2403997	1206000	2165632	2470808	2372941	2523608	2949993	2251469	1182111	2818780
	Fraction of molecules aligned	0.93	0.06	0.978	0.947	0.958	0.965	0.822	0.913	0.924	0.955	0.963	0.945	0.773	0.959	0.936	0.92	0.911	0.967	0.968	0.962	0.939	0.963	0.947	0.98	0.97	0.971	0.897	0.964	0.972	0.948	0.965	0.868	0.853	0.695	0.909	0.963	0.955	0.96	0.951	0.958	0.883	0.853	0.96	0.971	0.952	0.969	0.868	0.928
	Effective coverage of the reference (X)	189	29	195.156	188.363	197.448	215.259	125.512	171.371	165.586	205.631	208.078	206.875	158.183	202.847	199.358	165.261	189.007	209.531	194.12	217.868	197.596	205.776	164.046	215.831	203	206.384	207.611	188.297	223.956	214.184	217.538	186.855	179.742	113.413	190.053	189.113	181.353	217.494	195.927	206.369	135.676	143.298	184.008	224.454	216.286	195.584	64.478	184.599
	Average confidence	36	6	49.3	31.7	33.6	40.5	26.8	29.8	29.4	35.2	37.5	32.5	28.2	36.1	30	33.7	42.6	45.9	43.8	36.3	34.8	35.5	32.8	56.2	39.6	39.7	38	38.5	38.9	33.8	38	28.2	27.6	26.1	31.9	40.1	37.4	39.3	39	37.7	31.5	27.9	39.4	43.1	34.7	41.8	27.4	32.7
De Novo Assembly:	Diploid genome map count	629	117	486	690	603	663	698	565	616	640	583	619	763	755	815	849	829	752	600	533	823	573	787	635	518	580	545	659	597	581	600	656	641	686	705	568	616	599	480	476	611	710	463	381	444	496	1024	522
	Diploid genome map length (Mbp)	5975	73	5936.61	6004.48	5969.67	6010.8	5872.87	5856.21	5889.54	6014.22	5986.01	5974.39	6012.6	6076.73	6067.85	6094.2	6086.93	6079.35	6024.59	5949.32	6076.54	5979.38	6003.88	6016.84	5933.29	5962.74	5950.78	6039.82	6019.74	5965.82	6018.97	6006.77	5986.56	5964.2	6009.22	5964.58	6022.64	6025.57	5899.95	5901.3	5876.76	5882.82	5878.71	5869.33	5876.23	5958.22	5776.71	5839.6
	Diploid genome map N50 (Mbp)	65	8	70.348	67.786	70.348	71.198	57.095	58.56	59.547	70.24	59.347	70.238	59.479	59.633	59.588	58.421	58.024	59.723	63.196	69.495	70.374	70.254	58.255	70.105	79.367	59.689	59.6	59.806	70.28	79.894	70.688	59.727	58.611	58.373	59.649	70.409	59.759	63.175	67.398	70.362	59.502	59.524	70.446	82.687	67.295	71.034	28.993	59.579
	Haploid genome map count	385	76	287	411	354	389	513	386	414	377	337	367	467	454	490	498	509	447	353	313	499	337	469	382	299	344	318	388	346	345	349	380	376	421	433	337	364	353	306	300	432	512	302	240	288	319	682	362
	Haploid genome map length (Mbp)	3091	58	3075.48	3109.34	3106.04	3098.96	3095.03	3023.12	3102.37	3082.7	3107.11	3129.11	3142.35	3155.82	3183.4	3146.72	3198.12	3165.85	3091.09	3093.39	3190.11	3061.75	3093.92	3097.96	3044.71	3121.11	3049.73	3224.77	3085.86	3012.11	3034.45	3091.35	3080.79	3094.93	3117.11	3108.84	3128.9	3051.8	2988.1	3008.52	3102.5	3035.13	3061.11	3004.6	2982.11	3137.08	3032.78	2991.27
	Haploid genome map N50 (Mbp)	63	7	70.308	59.593	69.651	70.447	57.094	58.549	58.288	62.931	58.418	70.324	58.393	59.341	58.542	58.207	57.961	58.401	63.188	67.469	59.626	70.156	57.994	59.915	59.668	58.6	59.573	59.791	70.275	79.904	70.713	59.663	58.543	58.277	59.632	70.379	59.707	63.187	67.397	69.593	58.506	58.599	67.638	73.537	67.333	69.822	27.834	59.538
	Total reference length (Mbp)	3088	.	3088.27	3088.27	3088.27	3088.27	3088.27	3088.27	3088.27	3088.27	3088.27	3088.27	3088.27	3088.27	3088.27	3088.27	3088.27	3088.27	3088.27	3088.27	3088.27	3088.27	3088.27	3088.27	3088.27	3088.27	3088.27	3088.27	3088.27	3088.27	3088.27	3088.27	3088.27	3088.27	3088.27	3088.27	3088.27	3088.27	3088.27	3088.27	3088.27	3088.27	3088.27	3088.27	3088.27	3088.27	3088.27	3088.27
	Total unique aligned length (Mbp)	2847	15	2841.26	2852.78	2845.43	2839.11	2854.4	2842.7	2845.21	2829.37	2860	2843.06	2809.82	2835.35	2845.22	2861.15	2837.85	2854.42	2859.6	2844.12	2864.34	2865.49	2835.14	2842.97	2844.41	2841.27	2833.06	2864.5	2848.54	2812.7	2862.85	2862.96	2825.15	2863.82	2845.94	2846.17	2865.29	2859.13	2848.97	2822.89	2838.15	2844.77	2846.34	2833.58	2834.51	2858.29	2861.05	2821.53
	Total unique aligned length / reference length	0.92	0	0.92	0.924	0.921	0.919	0.924	0.92	0.921	0.916	0.926	0.921	0.91	0.918	0.921	0.926	0.919	0.924	0.926	0.921	0.927	0.928	0.918	0.921	0.921	0.92	0.917	0.928	0.922	0.911	0.927	0.927	0.915	0.927	0.922	0.922	0.928	0.926	0.923	0.914	0.919	0.921	0.922	0.918	0.918	0.926	0.926	0.914
Molecules aligned to the assembly:	Total number of molecules aligned	2590810	352315	2288139	3057557	3116693	2608800	2178020	2886655	2891517	2931095	2917266	3061426	2039161	2636331	3180331	2552240	2056830	2310644	2450068	3001014	2648948	3085957	2643535	1830077	2826359	2814532	2553604	2530741	2800581	2871555	2901055	2794243	2745149	1753458	2695450	2428081	2413545	2511901	2415153	2639286	2125385	2420020	2385472	2552188	2979790	2277351	1161421	2811695
	Effective coverage of the assembly (X)	134	21	136.747	137.916	143.975	151.707	88.498	124.314	121.53	146.493	148.32	149.881	110.577	143.44	142.973	114.821	123.496	141.248	136.015	160.143	134.994	149.586	119.065	143.519	146.31	147.874	148.855	132.295	160.327	154.383	155.447	134.514	129.408	80.984	135.309	132.777	126.724	153.074	136.04	145.481	95.88	102.333	131.281	157.075	156.943	135.413	46.829	132.329
	Average confidence	53	8	70	47.9	50.4	59.4	41.3	44.8	44.6	51.9	55.2	48.5	40.7	53.6	45.1	50.2	59.9	64.9	63.5	54.7	50.2	52.7	49.7	78	58.4	58.3	54.5	56	57.3	49.5	56.2	42.4	40.8	38.1	47.3	57.4	53.9	57.8	56.2	54.7	47.3	42.5	57.8	60.9	50.8	59.8	41.6	48.3
[truncated: 29 more columns]

## Sheet: Suppl Table 4
Supplementary Table 4: Average structural variants identified (clustered counts)
Type	TOTAL	%	FIN-AIC3-3	FIN-ID10-1	FIN-ID10-2	FIN-ID8	FIN1-1	FIN1-2	FIN1-3	FIN100-3	FIN104-3	FIN105-3	FIN107	FIN108-1	FIN108-3	FIN109-1	FIN109-2	FIN109-3	FIN110-1	FIN110-2	FIN110-3	FIN113-1	FIN113-2	FIN113-3	FIN114-1	FIN114-2	FIN115-3	FIN117-1	FIN118-1	FIN118-2	FIN118-3	FIN124	FIN127	FIN128-2	FIN129-3	FINLIS16-2	FINLIS16-3	FIN23-3	FIN25	FIN30-3	FIN30-4	FIN30-5	FIN32	FIN44-1	FIN44-2	FIN44-3	FIN44-4	FIN45	FIN51
Deletions	1406	29.22	1217	1186	1262	1230	1876	1956	1941	1237	1203	1238	1307	1229	1261	1231	1242	1227	1226	1251	1220	1178	1238	1214	1221	1261	1220	1241	1226	1226	1226	1307	1340	1282	1254	1245	1239	1248	1953	1961	1938	1924	1927	1839	1844	1848	1765	1880	1855
Insertions	3254	67.63	2819	2744	2815	2829	4535	4595	4499	2791	2756	2808	2742	2833	2815	2770	2780	2805	2786	2801	2810	2795	2764	2801	2831	2840	2873	2769	2841	2799	2848	2747	2814	2761	2805	2789	2741	2766	4678	4644	4608	4607	4585	4648	4625	4707	4425	4472	4551
Duplications	61	1.27	54	71	64	61	51	42	44	78	62	61	63	62	66	62	79	61	81	66	80	55	79	65	61	67	57	72	57	57	63	66	74	62	74	60	59	66	52	35	39	29	69	47	35	47	28	48	43
Inversion breakpoints	86	1.78	57	56	63	49	146	173	194	61	42	46	49	55	55	64	66	47	62	54	73	49	58	55	50	55	47	59	49	55	41	48	57	36	58	53	60	53	218	205	166	147	208	197	183	222	134	176	159
Interchr. translocation breakpoints	1	0.01	0	1	0	0	0	0	0	2	1	0	2	2	1	0	3	0	2	0	1	0	0	0	0	0	0	1	1	0	0	1	1	1	0	0	0	1	0	0	1	0	0	0	0	0	0	0	0
Intrachr. translocation breakpoints	4	0.09	2	4	4	1	0	0	0	4	3	6	8	3	4	5	6	8	1	2	8	4	3	2	2	4	8	6	8	6	8	8	7	4	6	5	6	8	0	0	0	0	0	0	0	0	0	0	0
Total SVs	4812	100
[truncated: 28 more columns]

## Sheet: Suppl Table 5
Supplementary Table 5: Variants described in this study and annotations
Family	Chr	Start	Stop	SV Type	Zygosity	Size	Notation	Gene affected	Other method confirmation	Confirmation method	Known/Novel NDD gene	Predicted impact*	Classification	CytoBand	Gene_count	Closest_left	Closest_right	Gene_name (OGM region)
FIN44	chrX	68205934	68225423	duplication	hemi	19490bp	ogm[GRCh38] Xq12 (68205934-68225423)x2	OPHN1	arr[GRCh38] Xq12(68198545x1,68203479_68224263x2,68231507x1)	high resolution microarray	Known	Predicted to lead to an 149 amino acid tandem duplication (AA163-311) in the 802-amino acid sized protein, which disturbs the BAR and PH domains	LP	q12	1	NXTAR	YIPF6	OPHN1
FIN66	chr1	33246132	61045156	Paracentric inversion	mosiac	27.8Mb	ogm[GRCh38] inv(1p35.1p31.3)(33246132-61045156)	NFIA			Known	One of the two breakpoints (between Chr1:61045156-61052358) disrupts the first intron or promotor of the NFIA gene; predicted loss of function	LP	p35.1-p31.3	525	TRIM62	NFIA	ZNF362;A3GALT2;PHC2;MIR3605;PHC2-AS1;ZSCAN20;CSMD2;LOC124903976;HMGB4;CSMD2-AS1;C1orf94;LOC105378639;LOC105378641;MIR552;LOC105378642;GJB5;GJB4;GJB3;GJA4;SMIM12;DLGAP3;GPR199P;TMEM35B;ZMYM6;LOC124903990;ZMYM1;LOC105378644;SFPQ;ZMYM4;LOC124900419;ZMYM4-AS1;KIAA0319L;NCDN;TFAP2E-AS1;TFAP2E;PSMB2;LOC105378646;C1orf216;CLSPN;AGO4;AGO1;AGO3;LOC105378647;TEKT2;ADPRS;COL8A2;TRAPPC3;MAP7D1;THRAP3;SH3D21;…
FIN70	chr21	33538696	33548254	deletion	het	2407bp	ogm[GRCh38] 21q22.11(33538696-33548254)x1	SON	NC_000021.9:g.33542069_33544417del	Sanger sequencing of breakpoints	Known	Deletes the first coding exon of SON; predicted loss-of-function	LP	q22.11	2	DNAJC28	MIR6501	GART;SON
FIN78	chrX	54030836	54059408	deletion	hem	17768bp	ogm[GRCh38] Xp11.22(54030836-54059408)x0	PHF8	arr[GRCh38] Xp11.22 (54038034-54049437)x0	high resolution microarray	Known	Deletes the first two coding exons of PHF8; predicted loss-of-function	P	p11.22	1	MIRLET7F2	FAM120C	PHF8
FIN105	chr2	60458859	60463417	deletion	het	2121bp	ogm[GRCh38] 2p16.1(60458858-60463416)x1	BCL11A	NC_000002.12:g.60458959-60461237del	Sanger sequencing of breakpoints	Known	Deletes part of the second to last or last exon, depending on the isoform; predicted to lead to a frameshift (loss-of-function) and/or a truncated and mutant protein for the majority of transcripts	LP	p16.1	1	LOC124906010	PAPOLG	BCL11A
FIN25	chr3	175056794	175953843	inversion	mosaic	897049bp	ogm[GRCh38] inv(3q26.31)(175056794-175953843)	NAALADL2			Novel	Disrupts NAALADL2 by the inversion of several exons; predicted loss-of-function	VUS	q26.31	8	LOC107986027	LOC124909460	NAALADL2;LOC124906305;NAALADL2-AS3;NAALADL2-AS2;MIR4789;LOC124906366;NAALADL2-AS1;LOC124909459
FIN83	chr1	229464712	229467770	insertion	hom	3475bp	ogm[GRCh38] ins(1q42.13)(229464712-229467770)	NUP133			Known	Unknown; exact breakpoints unknown	VUS	q42.13	1	ACTA1	NUP133-DT	NUP133
*Based on manual inspection and franklin Genoox
